# Supplementary material for: Automated adherent cell elimination by a high-speed laser mediated by a light-responsive polymer
Source: Commun Biol. 2018 Dec 7;1:218. doi: 10.1038/s42003-018-0222-4 (PMC6286311; doi:10.1038/s42003-018-0222-4)
Supplement: Supplementary file 4 — Supplementary Software 1 [file 42003_2018_222_MOESM4_ESM.txt]

Supplementary Software

    Below is a Python code for training Convolutional Neural Network (CNN). This code works with the Chainer 1.24 and python 2.7.6. We used a CNN with two convolutional layers and two fully connected layers. The kernel sizes of the first and second convolutional layers are 5 and 3 respectively. The CNN judges whether the cells in an input region is differentiated or not. Cross entropy loss was used to train the CNN. The CNN is trained till n_epoch. We used mini-batch training with the batchsize. The n_epoch and batchsize are the parameters that we can change. We can check the accuracy (sum_acc) and cross entropy loss (sum_loss) while training the CNN.
    
Code
{
 "cells": [
  {
   "cell_type": "code",
   "execution_count": null,
   "metadata": {
    "collapsed": false,
    "deletable": true,
    "editable": true
   },
   "outputs": [],
   "source": [
    "%matplotlib inline´n",
    "import numpy as np´n",
    "import skimage as ski´n",
    "from skimage import io, transform´n",
    "import matplotlib.pyplot as plt´n",
    "import six´n",
    "import glob,os´n",
    "´n",
    "import chainer´n",
    "from chainer import cuda´n",
    "import chainer.functions as F´n",
    "import chainer.links as L´n",
    "from chainer import optimizers´n",
    "from chainer import serializers´n",
    "import chainer.functions.caffe´n",
    "´n",
    "path = './experiment/' ´n",
    "subimg_size = 60"
   ]
  },
  {
   "cell_type": "code",
   "execution_count": null,
   "metadata": {
    "collapsed": false,
    "deletable": true,
    "editable": true
   },
   "outputs": [],
   "source": [
    "class CNN(chainer.Chain):´n",
    "    ´n",
    "    def __init__(self):´n",
    "        super(CNN, self).__init__(´n",
    "            conv1 = L.Convolution2D(1, 32, ksize=5),´n",
    "            conv2 = L.Convolution2D(32,64, ksize=3),´n",
    "            fc3 = L.Linear(None,512),´n",
    "            fc4 = L.Linear(512,2),´n",
    "        )´n",
    "        ´n",
    "    def __call__(self, x, t, train=True):´n",
    "        y = self.forward(x, train=train)´n",
    "        self.loss = F.softmax_cross_entropy(y, t)´n",
    "        self.accuracy = F.accuracy(y, t)´n",
    "        return self.loss, self.accuracy´n",
    "    ´n",
    "    def forward(self, x, train=False):´n",
    "        h = F.local_response_normalization(F.elu(self.conv1(x)))´n",
    "        h = F.max_pooling_2d(h, ksize=2, stride=2)´n",
    "        h = F.local_response_normalization(F.elu(self.conv2(h)))´n",
    "        h = F.max_pooling_2d(h, ksize=2, stride=2)´n",
    "        h = F.elu(self.fc3(h))´n",
    "        y = self.fc4(h)´n",
    "        return y"
   ]
  },
  {
   "cell_type": "code",
   "execution_count": null,
   "metadata": {
    "collapsed": false,
    "deletable": true,
    "editable": true,
    "scrolled": false
   },
   "outputs": [],
   "source": [
    "losses, accs, test_losses, test_accs = ([] for i in range(4))´n",
    "batchsize = 100´n",
    "n_epoch = 1000´n",
    "N,N_vali = len(train_data),len(vali_data)´n",
    "´n",
    "mean_img = train_data.mean(0)´n",
    "train_data -= mean_img´n",
    "´n",
    "model = CNN()´n",
    "model.to_gpu() ´n",
    "opt = chainer.optimizers.Adam(alpha=1e-5)´n",
    "opt.setup(model)´n",
    "´n",
    "for epoch in six.moves.range(1, n_epoch + 1):´n",
    "    ´n",
    "´n",
    "    sum_loss, sum_acc = 0, 0´n",
    "    perm = np.random.permutation(N) ´n",
    "    for i in six.moves.range(0, N, batchsize):´n",
    "        ´n",
    "        x = chainer.Variable(cuda.to_gpu(train_data[perm[i:i + batchsize]]),volatile='off')´n",
    "        t = chainer.Variable(cuda.to_gpu(train_target[perm[i:i + batchsize]]),volatile='off')´n",
    "        ´n",
    "        opt.zero_grads()´n",
    "        ´n",
    "        model(x, t)´n",
    "        model.loss.backward()´n",
    "        opt.update()´n",
    "        ´n",
    "        sum_loss += cuda.to_cpu(model.loss.data) * perm[i:i + batchsize].shape[0]´n",
    "        sum_acc += cuda.to_cpu(model.accuracy.data) * perm[i:i + batchsize].shape[0]´n",
    "    "
   ]
  },
  {
   "cell_type": "code",
   "execution_count": null,
   "metadata": {
    "collapsed": true,
    "deletable": true,
    "editable": true
   },
   "outputs": [],
   "source": []
  }
 ],
 "metadata": {
  "kernelspec": {
   "display_name": "Python 2",
   "language": "python",
   "name": "python2"
  },
  "language_info": {
   "codemirror_mode": {
    "name": "ipython",
    "version": 2
   },
   "file_extension": ".py",
   "mimetype": "text/x-python",
   "name": "python",
   "nbconvert_exporter": "python",
   "pygments_lexer": "ipython2",
   "version": "2.7.6"
  }
 },
 "nbformat": 4,
 "nbformat_minor": 0
}
